# Supplementary material for: Myocardial infarction causes sex-dependent dysfunction in vagal sensory glutamatergic neurotransmission that is mitigated by 17β-estradiol
Source: JCI Insight. 2024 Jul 22;9(14):e181042. doi: 10.1172/jci.insight.181042 (PMC11383359; doi:10.1172/jci.insight.181042)
Supplement: Supporting data values [file jciinsight-9-181042-s009.xls]

## Sheet: Fig1 E
	Male Sham
	SBP	RR
	117.46	99.9414
	120.836	100.212
	123.176	101.464
	124.774	102.397
	125.647	102.846
	127.266	104.316
	129.694	106.091
	131.279	107.642
	133.009	109.285
	128.254	101.325
	127.396	111.146
	137.006	110.966
	140.353	116.109
	140.696	118.804
	140.989	119.244
	Slope = 0.83

## Sheet: Fig 1F
	Male MI
	SBP	RR
	106.808	98.5131
	104.652	98.4726
	108.951	100.073
	114.142	101.053
	117.612	100.721
	119.512	100.086
	119.933	99.8288
	120.816	99.938
	122.765	100.383
	124.775	100.853
	127.729	101.005
	130.369	101.288
	133.497	101.526
	133.981	101.431
	132.154	100.682
	138.636	102.971
	143.231	102.268
	150.716	105.861
	149.319	104.239
	149.055	104.223
	Slope=0.12

## Sheet: Fig.1 G
	Male Sham			Male MI
	Animal ID	BRS		Animal ID	BRS
	MS1	1.2		MMI1	0.17
	MS2	1.3		MMI2	0.1
	MS3	1.09		MMI3	0.035
	MS4	0.85		MMI4	0.122
	MS5	0.83		MMI5	0.021
	MS6	0.4		MMI6	0.024
	MS7	0.12

## Sheet: Fig.1H
	Male Sham			Male MI
	Animal ID	Ratio		Animal ID	Ratio
	MS1	1		MMI1	0.3
	MS2	0.6		MMI2	0.21
	MS3	1.16		MMI3	0.04
	MS4	0.88		MMI4	0.14
	MS5	0.83		MMI5	0.02
	MS6	0.53		MMI6	0.023
	MS7	0.18

## Sheet: Fig2A
	Male MI		Female MI
	Animal ID	BRS	Animal ID	BRS
	MMI1	0.17	FMI1	0.17
	MMI2	0.1	FMI2	0.08
	MMI3	0.035	FMI3	0.23
	MMI4	0.122	FMI4	0.18
	MMI5	0.021	FMI5	0.212
	MMI6	0.024	FMI6	0.46

## Sheet: Fig 2B
	Male MI		Female MI
	Animal ID	Ratio	Animal ID for female MI	Ratio
	MMI1	0.3	FMMI1	0.507
	MMI2	0.21	FMMI2	0.142
	MMI3	0.04	FMMI3	0.311
	MMI4	0.14	FMMI4	0.17
	MMI5	0.02	FMMI5	0.218
	MMI6	0.023	FMMI6	0.62

## Sheet: Fig2C
	Female Sham		Female MI
	Animal ID	BRS	Animal ID	BRS
	FS1	0.42	FMI1	0.17
	FS2	1.5	FMI2	0.08
	FS3	1.02	FMI3	0.23
	FS4	0.78	FMI4	0.18
	FS5	0.87	FMI5	0.212
	FS6	0.38	FMI6	0.46

## Sheet: Fig 2D
	Female Sham		Female MI
	Animal ID	Ratio RR/BP	Animal ID	Ratio RR/BP
	FS1	0.5	FMI1	0.507
	FS2	1.2	FMI2	0.142
	FS3	0.96	FMI3	0.311
	FS4	0.8	FMI4	0.17
	FS5	1.27	FMI5	0.218
	FS6	0.52	FMI6	0.62

## Sheet: Fig 2E
	Male Sham		Female Sham
MS1	1.2	FS1	0.42
MS2	1.3	FS2	1.5
MS3	1.09	FS3	1.02
MS4	0.85	FS4	0.78
MS5	0.83	FS5	0.87
MS6	0.4	FS6	0.38
MS7	0.12

## Sheet: Fig 2F
	Male Sham			Female Sham
	Animal ID	delta RR/BP	Animal ID	detla RR/BP
	MS1	1.2	FS1	0.5
	MS2	1.3	FS2	1.2
	MS3	1.09	FS3	0.96
	MS4	0.85	FS4	0.8
	MS5	0.83	FS5	1.27
	MS6	0.4	FS6	0.52
	MS7	0.12

[truncated: 40 more sheets: Fig 3D, Fig 3E, Fig 3F, Fig 3G, Fig 3H, Fig 4A, Fig 4B, Fig 4C, Fig 4D, Fig 4F, Fig 5A, Fig 5B, Fig 5C, Fig 5D, Fig 5E, Fig 5F, Fig 5G, Fig.6A, Fig.6B, Fig.6C …]
